# Supplementary material for: Systematic Evaluation of Competing Brain Transcriptomic Representations Reveals Reciprocal Patterns Across Heterogeneous Contexts
Source: Int J Mol Sci. 2026 Jul 7;27(13):6083. doi: 10.3390/ijms27136083 (PMC13362261; doi:10.3390/ijms27136083)
Supplement: Supplementary file 1 [file ijms-27-06083-s001.zip]

Archive with 1 entries (1 files):
- ijms-4367303-supplementary.pdf
